# Supplementary material for: Therapeutic effects of different doses of polyethylene glycosylated porcine glucagon-like peptide-2 on ulcerative colitis in male rats
Source: BMC Gastroenterol. 2017 Mar 4;17:34. doi: 10.1186/s12876-017-0593-x (PMC5336612; doi:10.1186/s12876-017-0593-x)
Supplement: Additional file 1: — Raw data of growth performance, morphology of duodenum, colonic damage score, CT of tight junction proteins and inflammatory cytokines in colon. (XLSX 113 kb) [file 12876_2017_593_MOESM1_ESM.xlsx]

## Sheet: growth performance
	Initial weight, mg	final weight, mg	Intestinal weight, mg	Colonic weight , mg	Intestinal length, cm	Colonic length, cm
Control	185	253	8.86	3.53	90.4	18
Control	185	245	7.3	2.5	101.5	15.5
Control	186	233		2.52		15
Control	187	244	7.26	3	90.2	13
Control	182	240	7.36	2.27		14.3
Control	184	240	7	4.29		18.5
Control	180	232	6.79	2.78	98	16.7
Control	177	226		2.41	93.5	14.5
DSS	184	192	7.1	1.28	77.5	8.7
DSS	188	215	7.53	2.05	101.5	13.7
DSS	183	210	7.52	2.3	85	12
DSS	178
DSS	187	233	7.82	2.2	100.3	12.7
DSS	184	210	7.64	2.76	93	13.5
DSS	180	158	6.64	2.75	100	13.8
DSS+PEG–pGLP-2(L)	185	240	8.25	3.68	99	15.5
DSS+PEG–pGLP-2(L)	183	217	6.51	1.94	95	11.6
DSS+PEG–pGLP-2(L)	180
DSS+PEG–pGLP-2(L)	180	219	7.68	1.55	102	14.7
DSS+PEG–pGLP-2(L)	177	157	5.4	1.6
DSS+PEG–pGLP-2(L)	182	223	8.63	3.59	93	16.7
DSS+PEG–pGLP-2(L)	178	219	9.24	2.4		15.2
DSS+PEG–pGLP-2(M)	182	220	6	3.22	110	13.5
DSS+PEG–pGLP-2(M)	180	180	6.93	2.19
DSS+PEG–pGLP-2(M)	178	246	9	2.7	90	14.4
DSS+PEG–pGLP-2(M)	181	182	8.4	2.5	98
DSS+PEG–pGLP-2(M)	182	230	8.73	3.3	93.5	16.5
DSS+PEG–pGLP-2(M)	185
DSS+PEG–pGLP-2(M)	181	212	7.5	3	104	13.5
DSS+PEG–pGLP-2(H)	180	221	10	2.55	107.4	14.7
DSS+PEG–pGLP-2(H)	183	218	7.62	2.37	101.4	12.7
DSS+PEG–pGLP-2(H)	185	214	7.22	1.85	104	13.7
DSS+PEG–pGLP-2(H)	187	233	8	2.2	93.5	12.7
DSS+PEG–pGLP-2(H)	181	219	7.87	1.85	91.5	13
DSS+PEG–pGLP-2(H)	185
DSS+PEG–pGLP-2(H)	183	242	9.26	2.94		13

## Sheet: morphology of duodenum
	Villus height, µm	Crypt depth, µm
Control 1	883.42	409.89
	881.72	335.74
	799.01	379.47
	861.04	622.9
	1107.78	492.02
	1219.38	507.24
	1192.95	538.47
	1000.97	516
	985.09	500.64
	1087.82	536.06
	1170.06	506.36
Control 2	1150.03	504.59
	1216.24	621.56
	1240.41	620.05
	1246.06	542.78
	1265.78	491.54
	1130.08	490.16
	1338.06	558.81
	1209.91	554.83
	1147.39	401.62
	954.63	514.01
	1046.58	488.26
	1089.86	504.78
Control 3	917.71	312.03
	984.03	490.57
	1060.69	472.02
	995.64	444.79
	1152.8	446.43
	927.74	471.2
	1193.78	383.85
	894.29	346.43
	968.67	448.02
	878.18	528.14
	1052.18	412.99
Control 4	669.72	356.81
	672.19	386.99
	612.3	369.67
	720.38	337.62
	740.88	344.58
	803.99	414.84
	660.24	364
	590.28	407.38
	676.01	384.19
	671.87	393.65
	696.16	407.86
Control 5	1197.57	479.02
	1204.38	447.57
	929.33	386.04
	1147.69	388.19
	1122.29	457.35
	1145.5	437.48
	617.82	135.88
	763.62	172.56
	771.05	198.59
Control 6	1156.69	328.88
	1038.88	335.81
	1155.14	266.83
	1036.37	312
	1132.19	424
	1108.87	390.36
	916.43	379.01
	1176.97	429.79
	1115.09	374.77
	1070.1	429.19
Control 7	718.51	517.61
	684.05	469.52
	882.95	681.99
	1041.12	532.89
	773.61	684.57
	975.25	500.25
	846.91	280
	980.4	563.06
	746.79	465.6
	773.4	534.64
Control 8	668.23	281.17
	593.97	235.19
	497.8	300.29
	530.37	275.19
	496.06	244.06
	486.62	228.04
	483.14	238.19
	489.05	210.52
DSS 1	474.65	176.59
	661.69	225.85
	667.08	252.13
	556.47	166.9
	757.13	266.11
	571.79	410.81
	717.17	331.9
	518.84	285.88
	620.05	417.78
	620.01	338.01
	781.03	405.66
DSS 2	848.19	491.87
	611.27	352.41
	973.15	411.53
	919.86	333.03
	865.27	216.04
	982.77	436.15
	928.5	202.43
	995.39	229.71
	1258.28	251.75
	1126.84	244.13
	953.15	521.98
	1087.6	362.44
DSS 3	378.57	136.53
	490.62	226.27
	447.57	225.28
	711.97	367.04
	934.73	423.96
	740.27	430.85
	752.86	381.18
	789.01	323.68
	1051.85	318.85
	896.23	430.81
DSS 4	969.33	226.45
	1256.34	356.34
	1364.62	272.62
	1324.2	306.62
	1100.75	254.4
	1381.01	381.09
	1400.19	398.9
	1405.64	399.7
	1407.11	407.45
	1484.4	416.4
DSS 5	740.62	189.65
	719.74	224.14
	806.55	288.06
	1093.71	353.56
	741.65	186.08
	669.04	204
	644.19	177.09
	1023.26	234.78
	1151.34	362.44
DSS 6	1442.6	439.35
	1312.45	428.91
	1121.61	440.02
	1381.3	420.17
	1295.51	445.85
	1137.72	447.52
	1239.46	404.77
	1259.7	466.48
	884.58	172
	1161.63	226.56
	1257.53	332.75
	997.81	354.27
DSS+PEG–pGLP-2(L) 1	1089.41	268.21
	1020	232.79
	825.28	393.65
	991.11	393.65
	1223.59	379.58
	1267.72	404.32
	1200.87	416.35
	1187.89	376.45
	1161.35	393.91
	1281.05	357.44
	1186.94	343.19
DSS+PEG–pGLP-2(L) 2	952.78	266.11
	859.55	239.63
	688.94	233.24
	700.27	347.91
	794.56	231.9
	1132.57	304.11
	645.9	255.12
	789.38	248.03
	703.15	198.6
	1340.86	564.35
	1395.45	516.39
DSS+PEG–pGLP-2(L) 3	636.91	470.57
	913.31	390.49
	648.44	429.96
	880.91	436.9
	672.58	280.26
	911.18	408
	920.87	336.02
	697.08	397.63
	835.11	388.06
	795.4	451.58
	675.23	452.87
DSS+PEG–pGLP-2(L) 4	1056.19	505.71
	1048.01	456.72
	1068.32	436.95
	1015.16	369.78
	1111.98	416.04
	1061.51	590.88
	1070	567.49
	1058.45	393.97
	1120.58	529.77
	1081.45	444.94
DSS+PEG–pGLP-2(L) 5	1166.6	412.31
	1005.36	458.12
	1221.47	458.96
	1070.42	479.42
	1321.39	583.18
	1019.18	478.41
	778.45	492.44
	1188.24	494.77
	1284.5	438.54
	1138.74	363.14
DSS+PEG–pGLP-2(L) 6	981.96	444.16
	978.92	454.14
	841.76	470.18
	764.35	497.84
	830.02	381.7
	585.4	179.29
	876.69	408.71
	750.18	493.28
	809.94	465.99
	821.09	351.68
	1059.03	365.21
	634.74	216.04
DSS+PEG–pGLP-2(M) 1	849.71	288.5
	1054.55	337.24
	855.81	395.17
	1146.72	352.95
	1180.33	356.74
	872.01	282.01
	1050.87	353.18
	1200.49	328.39
	1239.93	291.2
	946.88	323.68
	1023.73	264.39
DSS+PEG–pGLP-2(M) 2	949.15	338.33
	925.59	318.45
	1061.81	303.29
	1123.69	233.03
	1084.92	312.13
	680.72	301.14
	874.76	176.05
	857.47	203.73
	646.2	167.14
	633.53	229.71
DSS+PEG–pGLP-2(M) 3	1114.63	442.29
	1175.33	452.87
	1212.01	467.47
	1000.2	345.6
	1170.86	390.77
	977.61	432.91
	1209.91	464.84
	1180.94	508.57
	1080.28	554.05
	1186.46	492.33
	1333.78	477.63
DSS+PEG–pGLP-2(M) 4	626.99	401.14
	592	432.3
	548.01	436.02
	593.97	452.44
	593.38	421.05
	660.59	344.65
	626.35	382.83
	573.12	470.74
	644.39	370.3
	593.63	448.45
	612	436
	544.06	440
DSS+PEG–pGLP-2(M) 5	985.67	385.54
	1183.41	386.99
	1176.97	385.54
	1298.72	262.05
	1186.92	209.99
	884.18	269.7
	771.84	195.3
	928.83	186.76
	1385.76	334.9
	1044.04	323.11
	1318.82	416.81
DSS+PEG–pGLP-2(M) 6	718.95	244.03
	702.57	217.33
	758.78	167.14
	738.8	462.08
	969.33	429.12
	1030.68	454.98
	833.35	400.08
	749.28	473.08
	1285.64	403.84
	1033.74	469.57
	1219.61	459.46
DSS+PEG–pGLP-2(H) 1	996.92	479.27
	848.2	485.37
	1002.33	544.72
	1111.86	456.16
	863.01	184.04
	704.93	363.49
	970.39	268.33
	802.44	303.84
	928.42	240
	785.32	448.87
	804.25	240.3
	767.02	211.81
	1043.45	340.21
DSS+PEG–pGLP-2(H) 2	1123.57	184.39
	1056.67	234.78
	916.9	261.84
	664.05	234.67
	848.34	192.17
	1333.15	517.61
	1389.62	575.35
	1220.89	507.68
	944.54	608.28
	1293.73	576.25
	1337.01	542.66
	1455.26	556.13
DSS+PEG–pGLP-2(H) 3	839.06	383.21
	901.88	516.56
	877.39	544
	882.37	502.16
	1180.84	505.85
	1237.45	550.27
	1108.95	479.42
	1071.67	402.89
	1121.61	413.24
	860.78	420.32
DSS+PEG–pGLP-2(H) 4	791.19	424.7
	859.79	390.12
	1001.66	329.51
	704.45	486.26
	798.8	476.32
	704.56	436
	599.87	275.77
	506.68	211.09
	402.49	168.19
	478.46	409.84
DSS+PEG–pGLP-2(H) 5	817.81	286.22
	849.03	309.11
	753.47	418.84
	633.62	247.94
	832.38	601.7
	744.78	456.16
	686.99	587.12
	571.16	460.16
	538.86	588.22
DSS+PEG–pGLP-2(H) 6	928.04	240.83
	803.77	420.76
	1065.56	420.89
	1009.66	512.33
	1265.65	479.68
	1005.74	547.12
	1157.13	575.14
	1190.48	553.45
	1229.72	481.66
	1150.28	562.75

## Sheet: colonic damage score
	inflammation	extent	crypt demage	percent involvement
Control	1	0	0	0
Control	1	0	0	0
Control	1	0	0	0
Control	1	0	0	0
Control	1	0	0	0
Control	0	0	0	0
Control	1	0	0	0
Control	1	0	0	0
DSS	2	0	0	0
DSS	2	1	1	1
DSS	2	1	0	0
DSS	2	0	0	0
DSS	2	1	3	1
DSS	2	1	3	1
DSS+PEG–pGLP-2(L)	1	0	0	0
DSS+PEG–pGLP-2(L)	2	0	1	1
DSS+PEG–pGLP-2(L)	1	0	0	0
DSS+PEG–pGLP-2(L)	1	1	1	1
DSS+PEG–pGLP-2(L)	2	0	0	0
DSS+PEG–pGLP-2(L)	2	0	0	0
DSS+PEG–pGLP-2(M)	2	0	0	0
DSS+PEG–pGLP-2(M)	2	1	3	1
DSS+PEG–pGLP-2(M)	1	0	1	1
DSS+PEG–pGLP-2(M)	1	0	0	0
DSS+PEG–pGLP-2(M)	2	1	3	1
DSS+PEG–pGLP-2(M)	1	0	0	0
DSS+PEG–pGLP-2(H)	1	0	0	0
DSS+PEG–pGLP-2(H)	2	0	3	1
DSS+PEG–pGLP-2(H)	2	0	0	0
DSS+PEG–pGLP-2(H)	2	0	0	0
DSS+PEG–pGLP-2(H)	1	0	0	0
DSS+PEG–pGLP-2(H)	2	0	0	0

## Sheet: CT of gene
	ZO-1	Occludin	Claudin-1	IL-1	IL-6	IL-7	IL-10	TNF-a	IFN-r
Control	4.10107	4.71414	-1.07234	10.0425	11.0564	2.35275	12.7911	2.35388	10.6758
Control	3.18608	4.75043	-0.0308838	8.31075	8.93065	1.84392	13.0594	0.59376	9.6665
Control	3.21624	5.72694	-0.906267	10.5668	8.67762	4.8454	13.1949	6.43287	10.6015
Control	3.7131	4.96355	-0.440599	7.95207	10.047	2.94979	11.1768	0.99949	9.12615
Control				9.62798	8.38227	5.23751		11.3554	10.9853
DSS	8.22999	4.12793	-2.58257	7.90759	6.84473	2.23506	10.9111	9.24686	8.7271
DSS		2.9383	-2.89778	8.34883	8.92871	3.22057	9.85808	11.3231	9.25444
DSS	8.9922	5.33779	-0.731764	7.8393	8.09264	2.67377	8.70796	10.1841	10.6255
DSS	8.1564	4.19835	-3.70808	8.14677		3.01076	10.4502	9.48946	9.04545
DSS				8.23353	8.33628		10.4913	9.94324	8.56218
DSS+PEG–pGLP-2(L)	4.81534	4.22008	-2.82745			6.74663	7.60661	13.8078	9.34104
DSS+PEG–pGLP-2(L)	5.25396	4.01646	-3.14521	11.0082	9.84515	6.40309	11.4981	12.0945	8.80406
DSS+PEG–pGLP-2(L)	6.07563	1.6964	-4.24586	8.48644	10.3733	5.24326	12.1799	12.025	9.90603
DSS+PEG–pGLP-2(L)	6.26209	3.78774	-2.47607	7.26479	7.38237	5.06363	12.7247	11.5464	9.49654
DSS+PEG–pGLP-2(L)				10.3054			9.84475		10.2332
DSS+PEG–pGLP-2(L)				8.72459	10.1675	6.36914	12.1644	10.1376	9.75638
DSS+PEG–pGLP-2(M)	6.03397	3.19036	-2.60537	9.08185	2.42178	9.81268	11.8294	12.6679	10.4354
DSS+PEG–pGLP-2(M)	4.94863	3.26692	0.897751	4.18524	2.77415	3.57817	7.97831	8.26661	11.2179
DSS+PEG–pGLP-2(M)	3.80431	3.51436	1.57953		9.70579
DSS+PEG–pGLP-2(M)	5.10275	4.58367	0.881767	9.49212	8.02712	7.57134	11.265	9.91213	12.0059
DSS+PEG–pGLP-2(M)				9.18354	9.62278	6.20583	11.8548	13.3287	9.88545
DSS+PEG–pGLP-2(M)				9.37353	9.79147	7.85137		10.4853	10.1928
DSS+PEG–pGLP-2(H)	5.50905	3.31545	-3.61386	9.38014	9.05287	3.41894	11.156	9.68727	9.46475
DSS+PEG–pGLP-2(H)	3.64133	3.75818	-0.545887	8.16017	10.7474	2.40489	11.1459	6.69672	11.5141
DSS+PEG–pGLP-2(H)	3.1148	4.19459	-0.707298	8.49197	11.1609	3.96432	10.9706	5.51859	9.86227
DSS+PEG–pGLP-2(H)	4.49386	3.23687	-1.93678	9.01096	8.70108	1.32669	11.1802	5.54101	8.95588
DSS+PEG–pGLP-2(H)				10.7666	13.345	6.04776	12.7417	11.1919	9.52103
DSS+PEG–pGLP-2(H)				8.99333	9.12372	3.80455	13.4938	11.1911	9.21295
